# Supplementary material for: Robotic Active Information Gathering for Spatial Field Reconstruction with Rapidly-Exploring Random Trees and Online Learning of Gaussian Processes
Source: Sensors (Basel). 2019 Feb 27;19(5):1016. doi: 10.3390/s19051016 (PMC6427366; doi:10.3390/s19051016)
Supplement: Supplementary file 1 [file sensors-19-01016-s001.zip]

Archive with 1 entries (1 files):
- sensors-403645-supplementary.mp4
